# Supplementary material for: Pancreatic Hyperenzymemia in Inflammatory Bowel Disease: Clinical Characterization and Outcomes from the European PANDORA Registry
Source: Pathophysiology. 2026 Jul 1;33(3):44. doi: 10.3390/pathophysiology33030044 (PMC13397837; doi:10.3390/pathophysiology33030044)
Supplement: Supplementary file 1 [file pathophysiology-33-00044-s001.zip]

Archive with 1 entries (1 files):
- pathophysiology-4386842-supplementary.pdf
